# Supplementary material for: Shock index and heart rate standard reference values in the immediate postpartum period: A cohort study
Source: PLoS One. 2019 Jun 11;14(6):e0217907. doi: 10.1371/journal.pone.0217907 (PMC6559711; doi:10.1371/journal.pone.0217907)
Supplement: S1 Table — (XLSX) [file pone.0217907.s001.xlsx]

## Sheet: dados
Weight	Height	BMI	Parity	Gestational Age	Ethnicity	Onset of labor	Analgesi_No	Spinal	vaginal	forceps	Episiotomy	Blood Transfusion	HB	Hct	time	SBP	DBP	HR	Blood lost	time	SBP	DBP	HR	Blood lost	time	SBP	DBP	HR	Blood lost	time	SBP	DBP	HR	Blood lost	time	SBP	DBP	HR	Blood lost	time	SBP	DBP	HR	Blood lost	time	SBP	DBP	HR	Blood lost
75.8	1.6	29.6	1		white	0	0	0	1	0	2	0	10.6	30	0	147	105	134		5	151	111	118		10	150	100	114	130	15				285	20	139	84	116	335	25	138	83	113	385	30	132	76	117	435
63	1.6	24.6	3	40	white	1	0	1	1	0	1	0	9.6	28.2	0	155	112	127		5	132	78	111		10	125	70	105	95	15	129	65	106	95	20	150	116	106	145	25	152	87	102	155	30	137	76	100	190
71.8	1.57	29.1	2		white	1	1	0	1	0	2	0	9.3	29	0	142	77	102		5	140	78	99	370	10	125	70	88	370	15	123	73	90	475	20	124	71	91	475
82	1.64	30.5	2		white	1	0	1	1	0	1	0	11.8	34.8	0	148	68	97		5	156	62	80	80	10	128	71	84	180	15	126	77	81	180	20	125	67	83	180	25	124	72	77	245	30	123	82	72	245
99	1.67	35.5	1	36	white	1	1	0	0	0	1	0	11.8	33.7	0	104	78			5	165	84		30	10	153	84		45						20	152	69	90	45
			0		white	1	1	0	1	0	2	0	12.1	35.2	0	133	78	92	150	5	140	99	113	150	10	133	78	73	230	15	142	87	72	260	20	145	85	105	280	25	143	73	81	330
70.75	1.49	31.9	1	40	white	1	0	0	1	0	1	0	11.1	32.3	0	113	61	78	60	5	145	48	80	90	10	140	60	102	135	15	140	65	90	135	20	143	70	95	135	25	142	59	87	185	30	145	60	88	205
82.5	1.57	33.5	0		white	1	0	0	1	0	2	0	10.5	31.8	0	180	137	132		5	196	97	102	20	10	150	84	109	35	15	158	102	92	35	20	151	99	84	35
70.8	1.55	29.5	0	41	white	1	0	0	1	0	1	0	10.2	30.2	0	126	79	86		5	126	82	76		10	128	79	86		15	133	79	94	10	20	129	83	98	10	25	120	78	94	25	30	129	68	81	50
75.2			2	40	white	1	0	0	0	0	2	0	11.6	35.1	0	63	43	76		5	121	68	72		10	134	59	84	15	15	125	67	72	15	20	132	83	78	65	25	141	80	74	80	30	131	79	69	80
79.3	1.6	31	0	40	white	0	0	0	0	1	1	0	8.8	25.9	0			100		5			110	200	10			111	250	15			116	435	20	151	60	108	525	25	146	36	113	605	30	143	63	121	605
78.5			1		white	1	0	1	1	0		0	10	28.1	0	178	64	96		5	170	73	98	125	10	161	56	99	175	15	166	66	99	200	20	207	193	90	250	25	148	60	94	300	30	148	60	102	480
90	1.68	31.9	0		non-white	1	0	0	1	0	1	0	8	24.9	0			154	115	5	125	66	13	200	10	122	62	148	350	15			153	495	20			146	880	25	122	65	143	1005	30			136	1005
70.6	1.68	25	1		white	1	1	0	0	0	2	0	12.4	34.9	0	130	72	91		5	133	40	81	50	10	132	63	86	50						20	145	76	95	50
73.9	1.52	32	4	38	non-white	1	0	1	1	0	2	0	7.6	22.8	0	130	80			5	153	84	110	175	10	153	84	104	335	15	123	72	112	380	20	131	79	107	400	25	123	65	108	465	30	137	73	117	685
63	1.6	24.6	0	37	non-white	1	0	1	1	0	2	0	9.1	26.2		136	85	100		5	156	134	65	30	10	145	63	74	75						20	127	77	65	75
107.2	1.7	37.1	0	38	white	0	0	0	1	0	2	0	12	35.7	0	122	75	74		5	136	73	72	25	10	132	68	78	195	15	133	60	76	245	20	132	68	79	280
77.8			3	38	white	1	0	0	1	0	2	0	9.7	29.6	0	138	75	157		5	130	67	97	115	10	144	94	95	250	15	117	62	93	370	20	114	75	88	435	25	123	74	101	455	30	125	63	100	455
70	1.64	26	0		white	1	1	0	1	0	2	0	8.2	24.5	0	148	70	113		5	140	80	98	30	10	138	75	100	340	15	152	73	102	440	20	138	61	100	510	25	144	67	101	580	30	151	78	105	630
80	1.57	32.5	0	40	white	1	1	0	1	0	2	0	10.4	30.2		142	74	74		5	151	60	80	50	10	135	68	90	85	15	143	68	73	205	20	150	70	75	205	25	142	70	75	205	30	137	70	70	280
88	1.55	36.6	1	31	white	1	0	1	1	0	1	0	10.6	31.1	0	128	86	100	50	5	126	84	107	160	10	126	111	116	160	15	143	76	119	245	20	111	87	106	245	25	132	75	113	245	30	141	77	110	245
80.8	1.58	32.4	0	39	white	1	0	1	1	0	1	0	10.1	29.8		149	82	161		5	152	63	126	20	10	148	49	132	20	15	141	49	120	50	20	133	58	123	50	25	116	69	117	165	30	126	100	106	165
83.8	1.66	30.4	1	39	white	1	0	0	1	0	2	0	9.6	28.7	0	131	72	93		5	147	91	93		10	150	81	96		15	141	59	97		20	145	84	93		25	155	82	87	20	30	156	65	89	23
80	1.7	27.7	0	39	non-white	0	0	1	1	0	2	0	10.5	29.6	0	115	81	160		5	117	61	100	25	10	115	60	102	80	15	115	58	92	155	20	116	70	91	195	25	111	69	96	230	30	117	70	93	510
68.9	1.65	25.3	0	41	non-white	0	0	1	1	0	2	1	9	26.2		153	95	116		5	164	96	112	205	10	156	98	135	350	15	121	83	156	515	20	147	97	132	580	25	162	89	124	685	30	156	86	127	800
92.8	1.68	32.9	0		white	1	1	0	1	0	2	0	11.5	34.4	0	122	55	89		5	135	70	74		10	136	73	78	60	15	134	83	74	85	20	131	70	81	100	25	147	69	73	220	30	143	70	72	235
88.5	1.66	32.1	1	40	white	1	0	1	1	0	2	0	11.9	35	0	88	60	136		5	130	66	111	40	10	118	69	109	40	15	152	64	114	135	20	136	44	115	135
80.5	1.65	29.6	0	40	white	1	0	1	0	1	1	0	9.8	28.5	0	149	82	108		5	119	70	81	100	10	118	64	79	100	15	124	66	71	100	20	122	65	72	100	25	131	66	72	100	30	125	78	71	365
103	1.68	36.5	0		white	1	0	1	1	0	2	0	10.8	33.2	0	188	157	136		5	128	89	103		10	136	87	98	115	15	132	56	99	150	20	138	42	96	180	25			93	230	30	123	62	85	230
79	1.6	30.9	0	38	non-white	0	0	0	1	0	2	0			0	90	71	111		5	77	48	131	80	10	139	65	116	180	15	90	70	102	265	20	100	64	97	280	25	123	80	103	401	30	120	80	100	411
73.45	1.55	30.6	2	37	white	1	1	0	1	0	2	0	7.6	22.1	0	151	82	103	100	5	134	63	102	200	10	144	81	102	215	15	141	89	106	215	20	143	80	101	265	25	148	76	100	273	30	150	81	102	323
58.6	1.65	21.5	0	40	white	0	0	1	1	0	2	0	12	35.4	0	160	60	112		5	171	74	95	50	10	157	56	90	65	15	120	62	83	75	20	114	69	96	75
63.2	1.64	23.5	0	40	white	1	0	1	1	0	1	0	10.1	29.6	0	161	87	168		5	158	82	118	40	10	134	74	127	95	15	127	78	147	95	20	119	60	142	240	25	106	66	137	340	30	121	51	128	455
54.6	1.52	23.6	0	39	white	1	0	1	1	0	1	0	12.5	36	0	148	96	106		5	148	96	84		10	123	69	86	15	15	123	69	82	15	20	123	69	75	35	25	125	76	75	35	30	126	77	74	35
94.5	1.78	29.8	1		non-white	1	0	0	1	0	1	0	11.2	32.4		100	40	148		5	97	49	100	95	10	96	49	95	390	15	112	53	105	440	20	106	58	104	490	25	107	48	105	540	30	112	63	100	540
78.5	1.53	33.5	0		non-white	0	0	1	1	0	1	0	8.8	25.3	0	85	48	115		5	133	60	89	185	10	121	69	89	310	15	126	68	86	435	20	120	64	81	460	25	125	63	94	480	30	118	66	96	490
88	1.72	29.7	0	40	white	1	0	1	1	0	1	0	8.4	25.8	0	146	75	150	50	5	145	71	122	160	10	137	84	129	160	15	104	58	128	310	20	142	72	105	420	25	143	71	108	420	30	145	78	107	640
84.7	1.59	33.5	0	40	white	0	0	1	0	0	1	0	9.7	28.9	0	99	48	102		5	95	42	91	25	10	98	40	90	100	15	99	41	88	150	20	96	41	85	270	25	95	40	80	315	30	97	39	79	335
78	1.64	29	0	40	white	1	0	1	1	0	2	0			0	160	61	140		5	142	90	102	75	10	125	54	100	75	15	98	84	94	75	20	105	80	96	75	25	115	52	89	75	30	118	72	89	75
68	1.63	25.6	2		non-white	1	0	1	1	0	2	0	11.1	33.6	0	136	123	120		5	122	79	101		10	117	71	104	10	15	120	74	103	10	20	130	70	100	10
52.4	1.52	22.7	0	35	white	1	0	0	1	0	1	0	11.1	32.4	0	134	72	115		5	136	70	98		10	139	61	91		15	134	74	85		20	126	64	82	70	25	151	65	79	70	30	148	66	77	70
88.5	1.68	31.4	0		white	1	0	0	0	1	1	0	8.4	24.9	0	117	87	164		5	129	41	134	100	10	117	56	135	385	15	105	60	155	675	20	96	57	150	810	25	109	57	139	870	30	106	46	139	890
77.2	1.6	30.2	0	36	white	1	0	1	0	1	1	0	11.2	32.2	0	137	82	106		5	140	80	92		10	137	74	94	165	15	129	73	88	185	20	133	81	83	235	25	125	72	83	235	30	146	87	83	270
70.3	1.6	27.5	1		white	1	0	0	1	0		0	13	38						5	132	80	58		10	133	121	69		15	125	67	84	240	20	126	66	60	240
62.2	1.5	27.6	1	41	white	0	1	0	1	0	2	0	13.7	38.9	0	141	102	83		5	143	65	89		10	143	72	100	80	15	132	56	99	130
55.8	1.5	24.8	0	39	white	1	0	0	1	0	2	0	9.9	27.9	0	153	100	129		5	149	94	116	150	10	130	81	118	235	15				335	20	122	106	111	335
59.2	1.63	22.3	0	38	non-white	1	0	1	0	1	1	0	8.5	25.3	0	123	76	91		5	123	53	137	105	10	107	53	124	155	15	110	56	129	215	20	101	53	126	320	25	102	53	133	390	30	96	50	126	535
56.15	1.68	19.9	0		non-white	0	0	1	1	0	1	0	11.4	32.4	0	124	49	120		5	95	76	119	50	10	116	69	122	140	15	110	48	118	150	20	125	54	109	150	25	114	56	123	200	30	103	59	117	210
100.6	1.73	33.6	2		white	0	0	1	1	0	2	0	11.7	34.7	0	118	66	107		5	130	70	87		10	124	69	83		15	123	68	82		20	113	63	72
71.5	1.6	27.9	0	38	white	0	0	1	0	1	1	0	9	26.4	0	130	51	152		5	155	69	124	65	10	159	65	109	205	15	148	121	136	235	20	154	60	130	255	25	135	75	119	280	30	138	64	122	380
70			1	39	white	0	0	0	1	0	2	0	10.8	31.9	0	102	60	81		5	150	99	87	15	10	121	62	75	15	15	125	52	87	50	20	110	43	93	50
96.55	1.68	34.2	0		white	0	0	0	1	0	1	0	8.8	25.9	0	118	51	73		5	133	65	88	50	10	146	55	85	185	15	140	74	91	200	20	141	79	100	300	25	143	75	92	350	30	129	77	94	400
64	1.65	23.5	0	38	non-white	1	0	1	1	0	1	0	10.9	31.6	0	104	54	102		5	101	60	127		10	117	59	130	85	15	109	64	118	95	20	116	65	121	255	25	108	56	118	270	30	108	57	109	270
63.8	1.65	23.4	0	39	non-white	1	1	0	1	0	2	0	11.3	33.8	0	60	49	89		5	82	53	62	80	10	123	52	61	90	15	121	73	69	95	20	127	75	72	145	25	126	77	67	145	30	127	76	68	145
71.3	1.57	28.9	1	40	non-white	1	0	0	1	0	2	0	12.1	35.6	0	129	74	88	40	5	130	80	89	60	10	127	80	87	160						20	124	62	78	160
68	1.65	25	1	37	non-white	1	0	0	1	0	1	0	13	38.8	0	110	60	116		5	105	58	76		10	114	66	83	20	15	108	63	80	70	20	113	65	90	70	25	107	63	80	70	30	110	54	76	70
101	1.68	35.8	0	39	non-white	1	0	1	1	0	2	0	10.3	28.9	0	75	52	90		5	70	50	87	50	10	146	53	87	80	15	112	50	78	140	20	115	58	76	140	25	117	51	71	255	30	123	62	73	295
90	1.61	34.7	3	41	non-white	1	1	0	1	0	2	0	11.4	32.6	0	139	80	130		5	121	59	80		10	120	59	79		15	115	62	80		20	128	66	87	60	25	123	72	89	130	30	121	63	87	149
60.7	1.58	24.3	0		white	0	0	1	1	0	2	0	8.8	25.2	0	130	83	141	120	5	133	71	103	195	10	140	80	104	195	15	141	86	91	195	20	122	61	74	240	25	111	75	91	290	30	120	81	95	300
73	1.6	28.5	1	38	white	1	0	1	1	0	2	0	10	29.1	0	157	90	130		5	141	76	120		10	142	73	117	55	15	135	73	114	65	20	135	74	113	65	25	141	72	119	125	30	156	80	109	205
70	1.62	26.7	0	39	white	0	0	1	1	0	2	0	10.4	29.8	0	130	88	108		5	135	89	118	65	10	119	51	91	155	15	118	59	97	170	20	117	50	96	260	25	109	58	89	260
75.1	1.62	28.6	0	38	white	0	0	1	1	0	1	0	10.4	32	0	122	56	85		5	111	63	92	115	10	109	56	97	115	15	107	61	96	115	20	106	60	91	115	25	104	61	88	120	30	104	67	89	120
91	1.7	31.5	1	39	white	1	0	0	1	0		0	12.2	35.8	0	150	110	81		5	167	87	80	10	10			82	10	15	159	65	78	10	20	175	107	77	45	25	177	58	74	45	30	146	65	71	45
63.3	1.6	24.7	0	40	white	1	0	1	1	0	1	0	9.8	27.7	0	147	90	127		5	131	61	74	95	10	118	66	72	140	15	134	64	68	225	20	127	75	65	225	25	134	71	68	225	30	118	63	65	225
67.5	1.53	28.8	0	39	white	0	0	1	1	0	2	0	11	32.4	0	129	59	121		5	140	122	128		10	119	53	104	145	15	115	62	93	145	20	107	60	94	145	25	100	64	91	145	30	101	63	100	190
66.5	1.56	27.3	1		white	1	1	0	1	0	2	0	7.2	20.8	0	132	62	86		5	132	62	110		10	128	67	120	150	15	120	60	124	230	20	127	74	120	505	25	130	85	114	570	30	126	70	113	670
77	1.58	30.8	1	41	non-white	1	0	1	1	0	2	0	9.9	28	0	135	76	96		5	142	74	81	10	10	126	61	82	30	15	139	79	80	95	20	131	66	82	110	25	143	72	82	120	30	137	70	81	130
78	1.6	30.5	2	39	non-white	1	0	1	1	0	2	0	10	28.6	0	153	66	116	100	5	119	66	99	100	10	116	65	88	100	15	108	64	94	100	20	121	55	90	100	25	117	60	90	440
54.46	1.69	19.1	0	37	non-white	0	0	1	1	0	1	0	10.5	30.8	0	101	57	165		5	100	49	112		10	96	59	108		15	97	55	95		20	96	49	93	55	25	94	56	91	55	30	100	61	87	60
60.15	1.6	23.5	2			0	1	0	1	0	2	0	11.8	34.5	0	155	94	85		5					10				40	15				70	20	124	53	100	70
76.1	1.7	26.3	0	37	white	1	0	1	1	0	2	0	11.2	31.9	0	135	56	92		5	135	56	93		10	109	43	86		15	100	59	85	165	20	107	49	85	205	25	95	49	74	205	30	97	50	86	255
66.5	1.66	24.1	0		non-white	1	0	1	0	1	1	0	9.19	26.7	0	117	58	116		5	117	58	89	110	10	118	60	69	180	15	118	60	62	265	20	125	59	61	315	25	125	59	59	315	30	115	58	62	315
82.5	1.69	28.9	0	38	white	1	0	1	1	0	2	0	10.4	31.3	0	121	65	129		5	123	65	88		10	112	48	92		15	109	57	99	50	20	122	55	92	75	25	106	59	99	125	30	108	58	85	125
59.6	1.7	20.6	0	36	non-white	1	0	1	1	0	2	0	10.9	31.4	0	119	84	109		5	116	59	89		10	122	67	77	10	15	124	70	75	25	20	124	71	68	25
75	1.64	27.9	1	38	white	1	0	0	1	0	2	0	12.7	36.5	0	113	72	83		5	103	57	80	15	10	104	65	76	15	15	110	64	80	75	20	110	65	83	75
61.5	1.45	29.3				1	0	0	1	0	2	0	12.3	35.3	0	152	74	132		5	127	70	119	100	10	135	75	123	185	15	147	85	100	185	20	125	65	84	270	25	119	72	101	270	30
61.2	1.69	21.4	0	38	white	1	0	1	1	0	2	0	9	26.5	0	126	55	92		5	128	43	89		10	109	52	91		15	114	53	96	155	20	118	59	77	210	25	103	76	85	320	30	107	64	85	320
62.7	1.65	23	0	39	white	0	0	1	0	1	1	0	8.5	24.7	0	117	45	85		5	130	86	126		10	124	80	128	115	15	135	65	114	275	20	130	81	102	385	25	141	76	115	470	30	145	71	105	560
122.2	1.67	43.8	1	37		1	0	1	1	0	2	0	11.5	33.5	0			141		5			105		10	119	81	97	25	15	111	45	106	25											30	96	46	73	25
65	1.73	21.7	4	42	non-white	1	1	0	1	0	2	0	11	31.3	0	130	80	88	75	5	128	70	80	110	10	110	80	83	110						20	105	54	62	110
76.7	1.6	30	1	40	white	1	1	0	1	0	2	0	10.2	30.3	0	109	64	109		5	77	46	110	100	10	77	46	108	175	15				175	20	101	49	106	175	25	101	49	99	175	30	103	45	95	175
92.8	1.6	36.3	2	40	non-white	1	0	1	1	0	2	0	11.2	33.8	0	83	60	73		5	122	86	74		10	127	63	84		15	128	62	80		20	124	111	68
80	1.65	29.4	1		white	1	0	1	1	0	2	0	10.8	31.7	0	134	69	110		5	143	101	86		10	125	71	89	95	15	113	71	88	175	20	96	47	89	350
80.3	1.57	32.6	0		non-white	1	1	0	1	0	2	0	10.9	31.7		130	60	88		5	128	57	89	85	10	129	59	83	120	15	134	65	88	230	20	137	66	90	270	25	148	66	95	270	30	135	64	88	320
79.6			1	40	non-white	1	0	1	1	0		0	7.9	23.4	0	170	95	86		5	135	62	71	50	10	126	66	65	295	15	139	81	58	695	20	143	78	63	695	25	140	79	56	695
89.2	1.78	28.2	2			0	1	0	1	0	1	0			0	140	90	92	155	5	140	92	94	205	10	126	78	78	265	15	121	88	70	305	20	122	85	68	605	25	106	80	65	805	30	111	84	66	905
53	1.5	23.6	1		white	1	1	0	1	0	1	0	11	33.5	0			73		5	129	62	74	65	10	133	73	72	115	15	130	72	70	115											30	135	69	74	115
77.5	1.64	28.8	0	39	white	1	0	0	1	0	1	0	11.2	33.1	0	149	68	105		5	127	76	93	40	10	143	73	93	50	15	136	70	92	60	20	133	72	97	110	25	133	79	82	125	30	133	75	95	125
74.1	1.66	26.9	1	38	non-white	1	0	0	1	0		0	12.4	35.3	0	142	73	81	30	5	140	80	81	30	10	140	64	90	80	15	140	72	90	100											30	115	63	72	100
84	1.73	28.1	2	41	white	1	0	0	1	0	2	0	11.5	33.7	0	109	57	76		5	132	78	83		10	132	70	84	35	15	125	75	83	35											30	131	82	84	35
79	1.64	29.4	0		white	0	0	1	1	0	2	0	9.1	27.1	0	122	54	109		5	115	59	102	50	10	107	61	84	140	15	121	49	88	140	20	105	68	87	240	25	114	61	85	290	30	113	64	86	385
86.5	1.58	34.6	3		white	0	1	0	1	0	2	0	9.5	28.1	0	104	84	98		5	109	60	79	20	10	105	69	88	90	15	112	63	83	155	20	101	60	93	285	25	104	62	84	370	30	109	59	92	435
75			1		white	1	0	1	1	0	1	0	8.3	24.5	0	113	45	84	160	5	122	60	79	860	10	126	70	69	1135	15				1135	20	119	53	67	1135	25	127	56	62	1260	30	121	63	61	1260
72.6			0	39	non-white	0	0	1	1	0	1	0	10.9	32.3	0	141	89	129		5	121	59	109	30	10	123	60	81	95	15	119	59	102	95	20	118	56	77	95	25	115	55	75	116	30	117	51	92	116
64.9	1.63	24.4	1		non-white	1	1	0	1	0	1	0	9.6	28.3	0	116	60	96	50	5	110	61	93	125	10	109	57	90	135	15	118	59	103	135	20	111	52	91	185	25	113	59	88	210	30	110	60	91	225
73	1.64	27.1	0		white	1	0	0	0	1	1	0	8.4	24.7	0	141	62	83	300	5	118	56	112	435	10	125	55	92	535	15	122	61	88	635	20	124	64	86	685	25	118	59	93	685	30	120	57	88	710
64.2	1.62	24.5		39	white	1	0	1	1	0	2	0	9.1	26.2	0	140	58	93		5	110	61	89	305	10	107	57	86	435	15	110	61	82	490	20	121	69	84	490	25	119	63	80	490	30	120	62	78	590
68.5	1.67	24.6	1	37	white	1	0	1	1	0	2	0	8.2	25.1	0	127	51	97		5	109	66	65	50	10	108	66	68	205	15	110	70	67	350											30	111	57	65	350
62.2			0	39	white	1	0	1	1	0	2	0	11.9	34.2	0	103	53	157		5	104	48	116		10	96	48	101	55	15	91	42	105	155	20	96	41	93	275	25	92	25	97	445	30	102	52	101	445
60	1.49	27	1		non-white	1	0	1	1	0	2	0	11.7	33.8	0	103	68	104		5	112	65	97		10	92	52	101	160	15	101	63	100	180	20	91	53	91	180	25	93	53	92	180	30	88	58	87	215
66	1.63	24.8		41	white	0	1	0	1	0	1	0			0	92	75	82		5	48	36	93	45	10				60	15				65	20	141	114	99	65	25	109	61	93	145	30	121	66	92	195
57.5	1.51	25.2	0		white	1	0	1	1	0	1	0	8.6	25.8	0	141	74	109		5	145	71	99	30	10	145	79	103	30	15	137	84	94	30	20	138	60	94	75	25	135	81	78	75	30	137	76	96	115
80.2	1.55	33.4	0	36	non-white	0	0	1	0	1	1	0	7.8	23.5	0	137	98	93		5	133	111	94	115	10	127	78	90	255	15	127	82	90	260	20	109	76	96	260	25	133	77	92	260	30	122	71	88	260
79	1.58	31.6	0	39	non-white	0	0	1	1	0	1	0	11	32.7	0	119	72	107		5	112	62	92	25	10	111	53	79	205	15	105	54	81	205	20	119	59	73	355	25	101	55	67	355	30	109	56	65	440
74	1.6	28.9	1		non-white	1	0	0	1	0	1	0	10.3	32	0	121	67	88		5	114	57	81		10	96	48	84		15	110	59	89		20	114	57	85	50	25	112	53	86	60	30	94	49	87	60
52.6	1.5	23.4	0		non-white	0	0	1	1	0	1	0	11.7	31.9	0	130	74	125		5	129	66	106	25	10	116	59	109	90	15	115	59	104	140	20	117	59	102	140	25	112	58	105	140	30	117	68	103	190
81	1.61	31.2	0	39	white	1	0	1	1	0	2	0	12.6	38	0	162	89	111		5	172	84	99		10	134	80	101	100	15	108	85	98	100	20	125	59	100	195	25	131	52	99	195	30	119	68	99	275
58.5	1	22.9	0	40	non-white	1	0	0	1	0	2	0	11.9	35.4	0	127	70	140		5	122	60	106		10	121	56	102		15	121	54	97		20	121	64	93		25	122	56	105		30	111	63	107
66	1.67	23.7	0	39	non-white	1	0	0	1	0	2	0	7.9	25	0	139	58	130		5	136	61	110	90	10	137	56	94	90	15	136	54	112	190	20	132	61	109	305	25	133	58	111	405	30	140	57	107	570
98.7	1.68	35	2	39	white	1	1	0	1	0	2	0	10.3	30.8	0	137	51	106		5	142	59	91		10	127	54	101	185	15	134	62	100	235	20	127	50	102	235	25	144	45	95	235	30	125	55	96	235
80.4	1.55	33.5	4		non-white	1	1	0	1	0	2	0	11.4	33.9	0	144	77	116		5	130	61	100	50	10	136	76	88	100	15	118	66	102	100	20	112	71	97	150	25	108	73	92	150	30	111	77	78	155
83.5	1.62	31.8	1		non-white	1	1	0	1	0	2	0	12.2	34.5		105	58	118		5	110	58	70		10	105	61	79		15	138	55	77	15	20	133	57	74	65	25	128	55	79	80	30	122	51	87	105
84	1.65	30.9	1		white	0	0	1	1	0	1	0	11.7	83.3		118	55	81		5	115	41	78	50	10	97	50	73	100	15	111	49	67	150	20	105	54	68	245	25	113	51	72	295	30	110	50	67	345
63.9			1	40	white	1	0	0	1	0	2	0	8.4	26.1	0	124	59	138		5			109	30	10			109	30	15	103	88	107	30	20	100	31	105	30	25	117	44	104	30	30	119	64	103	30
68	1.68	24.1	0	41	white	0	0	0	1	0	1	0	12.6	35.7	0	135	60	85		5	117	57	85		10	97	56	70	100	15	94	56	69	100	20	138	72	94	125	25	132	69	90	191	30	133	71	92	191
58.1	1.55	24.2	0	37	white	1	0	1	1	0	1	0	8.6	26	0	106	73	102		5	134	63	94	95	10	135	80	94	95	15	130	65	87	95	20	126	69	90	120	25	124	75	91	145	30	121	71	93	145
68	1.75	22.2	0	36	white	1	0	1	1	0	1	0	9.4	27	0	116	47	80		5	102	43	88	100	10	104	44	84	100	15	111	49	88	100	20	106	42	92	130	25	100	43	91	130	30	102	38	86	130
95.8	1.78	30.2	1	40	white	1	1	0	1	0	2	0	11.4	31.4	0	139	77	98		5	149	98	115		10	137	82	76		15	129	78	65	50	20	135	80	66	50	25	140	83	65	120	30	137	84	63	150
88.5	1.7	30.6	1	40	non-white	1	0	0	1	0	2	0								5	143	74	103	85	10	150	75	104	85	15	136	59	111	85	20	128	63	100	100	25	133	60	89	100
63.3	1.65	23.3	0		white	1	0	1	1	0		0	11.1	32.4	0	121	85	118		5	113	57	77		10	111	63	80	25	15	118	75	74	25						25	139	73	86	25
72.5	1.64	27	5	41	white	1	0	1	1	0	2	0	11	31.7	0	126	58	93		5	119	55	75	50	10	100	58	80	80	15	99	65	74	135	20	94	57	78	135	25	100	58	84	135
69	1.53	29.5	0	44	white	1	0	1	1	0	2	0	10.1	29.3	0	126	72	106		5	126	72	79	5	10			76	5	15			75	125	20			69	125	25			32	125
133.95	1.65	49.2	0	36	white	1	0	1	1	0	1	0	11.6	34.5	0	114	101	125		5	132	61	107	80	10	125	66	104	120	15	121	71	101	220	20	107	67	89	270
80.2	1.69	28.1	0		non-white	1	0	1	1	0	2	0	11	33.4	0	142	61	89		5	131	58	93		10	124	67	95	10	15	124	61	92	20	20	123	62	92	25	25	116	68	84	55
69			1	35	non-white	1	1	0	1	0	2	0	10.9	31.6	0	133	58			5	130	65		600	10	134	70	106	620	15	122	91	108	625						25	129	71	104	625
54.4	1.56	22.4	2		white	1	1	0	1	0	2	0	10.9	33.7	0	114	55	98		5	116	57	96	20	10	112	63	96	50	15	111	60	86	50						25	112	64	86	50
65	1.55	27.1	0	40	non-white	1	0	1	1	0	2	0	10.2	30.9	0	135	72	139		5	126	60	96		10	138	50	86	25	15	127	122	86	55	20			89	70	25	123	99	88	75
72	1.03	27.1	3	39	white	0	0	0	1	0	2	0	11	32	0	143	100	76		5	143	62	60		10	128	67	56		15	76	50	66	75	20				75	25	128	73	65	75
70.4	1.61	27.2	1	37	non-white	1	1	0	1	0	1	0	12.6	36.9	0	140	50	114		5	140	76	97		10	114	65	81	25	15	120	60	99	175
70.4	1.63	26.5	4	40	non-white	0	1	0	1	0	2	0	11.1	31.8	0	148	73	108		5	110	65	105	110	10	112	64	98	210	15	105	73	93	210	20	122	71	84	210	25	122	71	84	295
62.5	1.57	25.4	2		white	1	1	0	1	0	2	0	10.7	31.5	0	154	72	106	50	5	124	63	99	130	10	124	74	90	130											25	124	76	68	130
75.15	1.61	29	1		non-white	1	1	0	1	0	2	0	10.6	31.8	0	134	84	95		5	141	86	88		10	142	88	90	55											25	154	93	91	55
90	1.68	31.9	1		white	1	0	0	1	0	2	0	11.8	34	0	150	72	84		5	150	71	83		10	147	61	76		15	137	62	83		20	134	62	81		25	134	69	80	50
64.85			0	37	white	1	0	0	1	0	2	0	7.4	22	0	166	67	105	200	5	137	75	85	300	10	143	85	90	500	15	152	88	112	550	20	152	93	119	650	25	143	78	121	840
69.5	1.63	26.2	0	40	non-white	0	0	0	1	0	2	0	11.6	35.8	0	230	171	80		5	199	165	73		10	145	76	65	70	15	148	99	78	70						25	127	80	59	70
64	1.55	26.6	0	35	non-white	1	0	0	1	0	2	0	7.5	23.1	0					5				100	10	147	41	113	100	15	153	60	103	160	20	142	61	97	160	25	142	61	78	160
84.4	1.65	31	0	38	white	0	0	1	1	0	2	0	13.7	39.8	0	153	85	108		5	143	62	94	100	10	135	66	96	100	15	136	71	93	100	20	139	82	96	150	25	136	61	100	150
89.5	1.55	37.3	3	39	non-white	1	1	0	1	0	2	0	11.8	33	0	135	82	79	50	5	130	80	80	55	10	128	75	74	85											25	131	66	74	85
75.5	1.64	28.1	1	41	non-white	0	0	1	1	0	2	0	10.5	31.5	0	146	85	130		5	112	60	105	35	10	108	50	115	110	15	109	51	128	155	20	105	50	103	260						30	104	60	100	280
65	1.6	25.4	0	40	white	1	0	1	1	0	1	0	11.5	32.9	0	167	75	116		5	139	72	83	50	10	133	76	85	100	15	151	64	82	125	20	162	65	83	210	25	133	83	73	225	30	142	75	81	265
75.3	1.65	27.7	0		white	1	0	1	0	1	2	0	7.6	23.1	0	165	79	167	70	5	92	73	147	175	10	108	58	139	245	15	118	57	124	370	20	123	58	119	540	25	121	53	120	560	30	120	58	117	640
68.8	1.53	29.4	0	38	white	1	0	1	0	1	1	0	7.4	22.5	0	154	101	148	100	5	121	80	127	295	10	140	85	120	345	15	156	88	116	420	20	153	88	104	470	25	143	61	93	470	30	159	69	88	470
82.8	1.65	30.4	0	40	white	1	0	1	1	0		0	10.2	30.6	0	141	82	90		5	164	66	96	100	10	134	75	93	215	15	153	136	87	215	20	137	80	85	215	25	141	78	84	260	30	141	83	79	260
70	1.62	26.7	0	38	white	1	0	1	1	0	1	0	12.2	35.8	0	115	70	64		5	109	50	77	25	10	110	55	74	75	15	114	58	76	160	20	110	60	71	175	25	113	61	71	175	30	111	64	67	175
88.7	1.68	31.4	2	40	white	1	1	0	1	0	2	0	12	35.3	0	105	47	80		5	117	54	75	10	10	118	71	78	60	15	116	60	79	60	20	114	59	78	160	25	115	62	80	160	30	113	63	79	160
106.45	1.68	37.7	1	38	non-white	1	0	0	1	0	2	0	12.9	38.5	0	162	87			5					10				30	15	189	94	86	30	20	204	88		30	25	154	79	86	30	30	178	105	84	60
109.5	1.57	44.4	1	38	white	0	0	1	1	0	2	0	8.9	26.5		117	67	122		5	123	76	118	60	10	112	70	116	175	15	106	70	111	185	20	113	69	106	260	25	110	69	109	300	30	106	68	109	345
69.5	1.62	26.5	0	40	white	1	0	1	1	0	1	0			0	161	68	145	40	5	118	56	113	40	10	147	54	107	40	15	151	56	98	155	20	143	63	100	205	25	107	52	101	330	30	108	50	98	295
94.5	1.68	33.5	0	39	non-white	1	0	1	1	0	2	0	10.9	33.8	0	116	50	57		5	114	54	58	150	10	113	53	56		15	113	53	68	175	20	136	55	59	175	25	111	56	67	175	30	104	57	62	175
51	1.48	23.3	0		white	1	0	1	1	0	1	0	10.9	31.5	0	119	54	82		5	111	60	78		10	109	61	75	50	15	107	61	80	125											30	102	47	68	125
72.7	1.65	26.7	0	40	white	1	0	1	1	0	1	0	9.8	29.2	0	136	73	119		5	132	70	89	50	10	113	63	95	230	15	108	62	77	265	20	106	65	80	265	25	129	66	93	265	30	122	59	90	265
101	1.7	34.9	0	40	white	0	0	0	1	0	2	0	9.8	28.7	0	142	81	100		5	125	90	100	15	10	112	60	100	125	15	109	55	100	175	20	113	55	100	195	25	111	58	100	205	30	128	76	100	205
95	1.67	34.1	1		non-white	1	0	0	1	0		0	10.2	31.1	0			72		5	159	93	63		10	138	71	62		15	143	82	61	70	20	140	69	64	70	25	143	68	73	75	30				115
89	1.61	34.3	1	38	non-white	1	0	0	1	0	2	0	9.2	27						5	125	90	104	300	10	137	82	122	440	15	137	82	119	680	20	139	87	124	755	25	150	84	145	800	30	141	87	132	800
83.2	1.55	34.6	0	39	white	1	0	0	1	0	2	0	10.6	30.7	0	105	64	148		5	126	73	116	20	10	102	60	87	170	15	93	53	75	295	20	98	45	84	375	25	96	42	71	415	30	100	46	78	515
102			0	40	white	1	0	1	1	0	1	1	6	19	0	124	66	108		5	133	74	126	70	10	120	76	120	120	15	119	71	120	170	20	122	61	119	220	25	116	62	125	270	30	115	59	124	420
76	1.64	28.3	0	38	white	0	0	1	0	1	1	0	10.3	30.1	0	117	77	129		5	117	77	109	185	10	110	69	103	370	15	107	59	106	435	20	111	66	103	435	25	121	67	93	465	30	106	61	91	465
188.3	1.75	28.8	0	41	white	1	0	0	1	0	2	0	9.6	30.1	0			88		5	156	63	88		10			82	170	15	153	79	74	170	20	152	67	81	170	25	141	46	82	200	30	122	69	80	305
78.15	1.63	29.4	3	36	white	1	0	0	1	0	1	0	10.8	31.2	0	121	74	104		5	102	63	93	150	10	102	62	86	200	15	108	69	88	250	20	110	63	81	300	25	98	67	90	300	30	101	71	89	485
74	1.67	26.5	0	41	white	0	0	0	1	0	2	0			0			85		5			89	50	10			81	50	15	124	50	86	50	20	143	54	94	50	25	132	59	78	85	30	131	47	78	85
64	1.54	27	1	37	white	1	0	0	1	0	2	0	11.2	32.6	0	136	92	97		5	136	92	97	80	10	136	92	96	160	15	119	69	94	160	20	119	69	83	185	25	119	69	84	235	30	124	74	83	295
68.85			0		white	0	0	1	1	0	1	0	9.5	27.8	0	107	126	70	46	5	139	68	75	171	10	107	69	90	171	15	107	79	80	221	20	107	79	82	221	25	126	69	83	300	30	126	69	82	352
95.7	1.67	34.3	0	42	white	1	0	1	1	0	1	1	11.8	34.8	0	172	118	100		5	172	118	100		10	121	76	96	15	15	115	70	96	15	20	114	71	96	55	25	111	69	85	75	30	127	79	78	95
85			0			1	0	1	1	0	2	0	8.1	24.1	0	155	81	117		5	143	84	94	50	10	108	68	92	235	15	114	58	84	320	20	129	60	99	480	25	113	69	92	480	30	115	66	96	565
79	1.68	28	0		white	1	0	1	1	0	2	0	9	27.7	0	124	68	69		5			79	165	10	125	59	77	250	15	118	67	80	250	20	126	76	79	250	25	125	76	71	300	30	122	68	67	340
79	1.75	25.8	0	37	white	0	0	1	1	0	1	0	9.9	29.2	0	156	80	133		5	156	80	89		10	139	69	93		15	143	76	85		20	131	69	73		25	129	66	77	50	30	148	76	89	65
71.5	1.69	25	0	40	white	1	0	0	1	0	1	0	9.7	27.9	0	110	60	94	110	5	115	68	79	155	10	115	56	105	240	15	114	60	61	270	20	112	61	71	410	25	121	62	89	465	30	113	64	99	530
75.5	1.65	27.7	0	38	non-white	1	0	0	1	0	1	0	11.5	34.1	0	167	85	139		5	134	71	112	300	10	123	54	98	350	15	132	73	98	350	20	130	64	82	350	25	124	60	82	350	30	129	55	88	505
56.9	1.58	22.8	1		white	1	0	1	0	1	1	0	8.8	27	0	130	67	71		5	115	54	81	85	10	109	57	94	175	15	111	50	80	320	20	110	57	77	425	25	112	51	77	510	30	115	52	85	555
70			4		non-white	1	0	1	1	0	2	0	11.9	35.1	0	124	92	88		5	122	87	89	20	10	121	85	89	20	15	120	86	89	20											30	119	77	76	20
86	1.65	31.6	1		white	1	0	1	1	0	2	0	11.8	34.8	0	137	87	137		5	143	76	126		10	138	71	126	50	15	139	67	120	210	20	138	64	120	210						30	134	75	120	210
73.8	1.57	29.9	0		white	0	0	0	0	1	1	0	9.1	27.3	0	133	72	167		5	133	73	127	90	10	142	122	136	205	15	120	62	123	295	20	116	62	122	330	25	108	42	115	475	30	117	65	126	580
76	1.5	33.8	2	39	white	1	0	0	1	0	2	0	10.2	29.9	0			79		5			97	20	10			78	20	15			82	20	20			68	20	25	141	68	84	20	30	143	61	83	95
79	1.65	29	0	39	white	1	0	0	1	0	2	0	13.7	38	0	62	47	54	35	5	122	73	89	215	10	126	55	79	225	15	132	64	87	295	20	128	51	77	305	25	123	55	78	335	30	118	57	77	395
68.2	1.58	27.3	0	39	non-white	1	0	1	1	0	2	0	11.2	32.6	0	126	77	130	35	5	123	66	102	75	10	111	61	100	90	15	123	55	106	100	20	114	69	103	100	25	106	61	104	100	30	110	59	105	100
103	1.7	35.6	1		non-white	1	0	0	1	0	2	0	9.8	28.6						5	110	62	111		10	110	62	107		15	103	61	103	255	20	118	82	101	445	25	118	82	96	445	30	119	67	96	445
66.8			1	41	white	1	0	0	1	0	2	0	12.6	36.4	0	125	71	60		5	143	66	82		10	134	67	88		15	140	65	87		20	133	66	75		25	135	66	68	25	30	128	68	89	25
73.5	1.6	28.7	0		white	1	0	1	1	0	1	0	8.9	25.8	0	67	40	120		5	142	73	111	165	10	149	76	99	315	15	112	82	92	365	20	131	111	91	450	25	121	59	94	480	30	130	69	83	480
	1.62		1	37	white	1	1	0	1	0	1	0	7.4	22.4	0	126	57	90	95	5	130	66	100	185	10	104	55	74	260	15	112	47	72	395	20	119	60	67	510	25	122	64	70	560	30	105	55	74	710
92.5	1.67	33.2	2	39	white	1	0	0	1	0	2	0	11.1	32.3		127	72	75		5			66		10			71	80	15	138	96	65	80	20	138	74	70	80	25	135	82	72	80	30	111	71	70	130
70.5	1.62	26.9	0	36	white	1	0	1	1	0	1	0	10.1	30.3	0	130	74	123		5	114	64	71	50	10	114	64	76	80	15	138	66	75	80	20	138	85	70	125	25	118	72	72	175	30	149	67	75	190
66.5	1.6	26	1	37	non-white	1	1	0	1	0	2	0	10.4	30.5	0	130	83	120	40	5	120	71	107	140	10	118	82	108	150	15	115	60	110	170	20	110	63	109	170	25	111	58	102	170	30	110	61	103	170
65.8			0	40	non-white	1	0	1	1	0	1	0	9.3	27.2	0	139	72	132		5	114	53	113	95	10	106	54	104	225	15	110	61	105	430	20	107	57	90	430	25	118	95	94	430	30	100	58	93	430
54.3	1.65	19.9	0	37	white	0	0	1	1	0	1	0	10.3	31.1	0	132	64	98		5	108	66	83	65	10	103	59	82	65	15	115	54	79	65	20	119	59	78	80	25	118	50	55	85	30	99	52	75	85
83.6	1.58	33.5	0	39	white	1	0	1	0	1	1	0	10.7	31.4	0	169	86	106		5	150	64	93	15	10	137	65	93		15	145	74	87	65	20	147	77	84	70	25	147	80	82	100	30	142	78	75	100
78.4	1.61	30.2	2	40	non-white	1	0	0	1	0	1	0	9	26.7	0	140	90	100		5	138	88	97	45	10	133	84	97	100	15	117	69	87	100	20	124	70	88	100	25	104	54	74	175	30	133	74	94	195
61.5	1.62	23.4	0	40	non-white	0	0	1	1	0	2	0	11.7	33.9	0	115	60	98		5	115	69	101		10	119	72	95	90	15	121	69	92	435	20	103	69	94	585	25	133	74	82	585
69.75	1.55	29	3	38	white	1	0	0	1	0	2	0	10	29	0	125	66	74		5	115	64	82							15	113	69	84							25	120	71	87
80.5	1.67	28.9	0		white	1	0	0	1	0	1	0	12	33.9	0	151	90	128		5	121	64	117		10	130	89	110	160	15	135	80	126	360	20	137	77	119	360	25	138	84	90	410	30	125	77	105	460
59.5	1.58	23.8	0	39		1	0	0	1	0	2	0	12.7	36.6	0	144	76	71		5	123	87	73	180	10	122	70	63	240	15	124	75	62	240	20	123	74	62	265	25	122	75	66	275	30	128	75	66	275
63	1.57	25.6	0	36	white	1	0	1	0	1	1	0	8.7	26	0	122	59	125		5	114	56	92	60	10	113	64	91	145	15	122	68	92	175	20	116	59	100	220	25	107	59	84	270	30	116	49	85	330
64.2	1.57	26	3	39	white	1	1	0	1	0	2	0	12.3	35.6	0	167	78	115		5	130	78	103		10	127	70	99		15	123	66	99	25	20	141	67	91	25						30	130	48	78	25
66	1.47	30.5	5		white	1	1	0	0	0	1	0	9.2	30	0	132	74	74		5	130	81	76		10	119	59	86		15	122	64	75												30	118	76	71	405
88.9	1.7	30.8	1	30	non-white	0	0	1	1	0	2	0	13.1	37.4	0	144	77	111		5	115	60	96	10	10	113	62	88	60	15	106	54	71	70											30	127	63	96	70
60.5	1.65	22.2	0	39	white	1	0	0	1	0	1	0	11.6	33.5	0	118	45	106		5	102	63	95		10	113	62	93		15	105	43	91	15											30	103	59	104	15
67.5			2	40	white	1	0	1	1	0	2	0	13.5	38.5	0	120	70	100		5	115	68	87		10	123	58	80	50	15	122	67	84	100											30	118	66	74	100
87.6	1.63	33	2		white	1	1	0	1	0	2	0	11.3	32.4	0	130	84	80		5	130	81	82	85	10	133	77	80	135	15	127	77	81	225	20	130	75	80	290						30	106	61	70	290
81.6	1.67	29.3	1	39	white	1	0	1	1	0	2	0	11	32.5	0	207	144	123	60	5	115	42	101	85	10	126	57	98	85	15	128	53	104	90	20	126	69	86	90						30	126	69	86	90
69	1.55	28.7	1	41	white	1	0	0	1	0	2	0	11.5	34	0	150	55	117		5	110	54	89		10	105	53	80	105	15	95	53	80	195											30	139	55	80	195
			1	41	white	0	0	0	1	0	2	0	10.7	30.5	0	153	94	98		5	144	88	87	100	10	136	67	80	345	15	126	71	79	345	20	131	70	80	385						30			77	385
68.5	1.68	24.3	0	39	white	1	0	0	1	0	2	0	11.4	32.7	0	116	74	76		5	117	73	91		10	129	61	78	145																30	146	84	87	145
86	1.62	32.8	2	38	white	0	0	1	1	0	2	0	13	38	0	138	77	137	50	5	137	59	85	115	10	140	47	78	195	15	146	47	80	195											30	112	61	105	195
66.5	1.58	26.6	0	40	white	1	0	0	1	0	2	0	12.6	36.5	0	126	58	80		5	128	72	71	45	10	129	65	71	135	15	125	68	87	135	20	125	66	85	135	25	105	79	88	215	30	128	66	87	240
64.5	1.66	23.4	0	37	white	1	0	1	1	0	2	0	13.4	39	0	175	91	149		5	176	57	101		10	146	83	111	30	15	150	63	100	30	20	142	78	103	30	25	144	84	99	125	30	147	76	107	150
73.6	1.58	29.5	1	40	white	1	0	1	1	0	1	0	11.4	34.5	0	155	96	110		5	134	67	100	75	10	122	77	94	110	15	123	67	89	120	20	126	66	86	130	25	127	68	91	130	30	123	78	89	135
85.5	1.65	31.4	2		non-white	1	1	0	1	0	2	0	10.9	32.8	0	144	84	67	15	5	110	81	68	20	10	151	93	64	70	15	155	86	62	90											30	156	93	60	90
72.6	1.63	27.3	1	41	white	0	0	0	1	0	2	0	11.7	35.1	0			133		5	119	70	107	50	10			110	100	15	140	75	114	150	20	149	80	108	225	25	152	84	114	275	30	144	81	117	355
67.8	1.61	26.2	2		non-white	1	1	0	1	0	2	0	9.1	26.6	0	168	78	120	130	5	158	76	114	265	10	161	80	127	335	15	163	84	107	445	20	162	80	99	620	25	143	72	104	655	30	118	57	104	705
113.7	1.63	42.8	0	38	white	1	1	0	1	0	2	0	10.4	30.4	0	152	94	96		5	186	93	88		10	141	82	96	160	15	135	69	87	255											30	148	79	81	255
76.5	1.72	25.9	3		white	1	0	0	1	0	2	0	10.5	32.5	0	122	51	104		5	118	63	71	60	10	127	71	69	60	15	122	70	65	110	20	113	60	64	110	25	125	71	61	110	30	117	69	74	180
55.5	1.65	20.4	0	35	white	0	0	1	1	0	2	0	12.1	33.7		143	112	125		5	102	52	75	50	10	99	46	70	135	15	104	49	76	135											30	110	46	71	135
63.9	1.6	25	1	37	white	1	1	0	1	0	2	0	11.5	33.7	0	120	55	110		5	120	77	82	55																					30	116	65	81	55
97	1.64	36.1	2	39	white	1	1	0	1	0	2	0	10.8	31.8	0	157	86	114	35	5	171	77	100	35	10	180	95	108	45	15	148	77	102	45											30	126	82	81	45
67	1.56	27.5	0	37	white	1	1	0	1	0	2	0	11.2	32.8	0	109	85	110		5	124	66	115	35	10	114	71	126	35	15	106	52	126	85	20	112	52	119	85	25	105	49	116	85	30	106	47	118	200
95	1.6	37.1	0	41	white	1	0	1	1	0	1	0	11.2	34.5	0	132	74	140		5	131	74	146	150	10	142	72	136	210	15	130	61	130	210	20	136	71	124	210	25	126	44	119	245	30	131	61	110	245
62.4	1.52	27	0	37	non-white	1	1	0	1	0	2	0	11.1	33.4		151	60	112		5	141	62	114		10	138	44	121		15	123	51	123	20	20	124	58	122	65						30	134	74	101	65
79.8	1.63	30	2	39	white	1	0	1	1	0	2	0	12	35.1	0	117	75	113	68	5	120	72	78	68	10	118	69	82	88	15	122	72	83	88											30	102	56	71	88
57.6	1.57	23.4	0	41	white	1	0	0	1	0	2	0	12.5	36.5	0	122	90	111		5	121	60	100	35	10	130	59	104	35	15	115	59	96	85	20	126	66	94	125	25	123	55	90	125	30	129	61	96	125
63	1.7	21.8	0			0	0	0	0	1	1	0	9.4	28.5	0	132	73	72		5	141	80	63	100	10	140	77	65	100	15	154	87	77	250	20	119	64	67	390	25	117	72	73	390	30	117	66	76	500
58	1.53	24.8	0	36	white	1	1	0	1	0	2	0	10.3	31	0	132	74	58		5	143	65	69		10	140	71	83	215	15	130	70	60	215											30	151	82	82	215
76.5	1.63	28.8	1		white	1	0	0	1	0	2	0	11.4	33.6	0	142	78	96		5	138	76	86		10	134	74	94	5	15	126	71	130	5	20	122	77	140	5	25	127	74	92	55	30	142	72	95	125
73.5	1.65	27	1		non-white	1	0	0	1	0	2	0	11.5	34.9	0	169	77	148		5	123	61	96	155	10	131	66	104	240	15	134	62	107	240	20	126	55	108	295						30	130	70	80	295
73.6	1.65	27	1	40	white	1	0	1	0	1	1	0	10.1	28.6	0	108	65	87		5	134	70	86	50	10	124	60	83	235	15	124	60	79	275	20	113	66	86	360	25	111	63	80	365	30	114	59	78	400
64.6	1.53	27.6	0	41	white	0	1	0	1	0	2	1	6.4	19.7	0	138	92	50		5	164	83	157	50	10	160	80	148	295	15	125	80	135	470	20	133	77	130	570	25	173	145	132	620	30	142	91	127	620
81.8	1.65	30	0	38	white	1	0	1	1	0	1	0	10.3	31.8	0			126		5	145	74	115		10	144	96	94	30	15	141	83	79	30	20	127	63	76	70	25	118	74	77	80	30	114	62	90	90
44.3	1.49	20		36	non-white	1	0	1	1	0	1	0	9.4	27.3	0	111	51	113		5	105	50	103		10	100	53	96		15	99	56	96		20	108	45	92	30	25	100	53	90	45	30	95	47	86	70
81.3	1.6	31.8	0		white	1	0	1	1	0	2	0	11.7	33.7	0			134		5	125	48	112		10	147	75	97	150	15	147	77	88	150	20	151	62	90	170	25	146	79	85	200	30	145	79	83	210
68.5	1.59	27.1	0		white	1	0	1	1	0	2	0	10.1	29.9	0	177	79	82		5	155	100	87		10	151	91	81		15	160	99	75	190											30	161	94	70	190
76			2	40	white	1	0	0	1	0	2	0	10.6	32.3	0	135	56			5	115	55	92	125					200	15	159	92	99	200	20	142	70	102	200						30	115	64	90	200
106.6	1.7	36.9		37	non-white	1	0	1	1	0	2	0	11.2	33.5	0	159	58	131		5	131	62	107		10	88	60	105		15	122	63	104		20	121	65	103	190						30	111	60	92	190
100.2	1.6	39.1	0	40	white	1	0	1	1	0	2	0	11.7	33.8	0	136	66	133		5	129	61	112		10	130	67	111	40	15	131	68	105	40	20	118	64	113	40	25	113	65	105	40	30	108	62	105	230
70	1.57	28.4	7	34	non-white	1	1	0	1	0	2	0	10.2	31		109	60	73		5	126	51	75		10	111	70	92	10	15	95	67	76	10											30	96	49	60	10
83.5	1.72	28.2	1		non-white	1	1	0	0	0	2	0	13.8	39.1		140	81	66		5	130	80	64	10	10	135	83	76	10	15	125	77	67	10											30	119	69	66	85
87.2	1.68	30.9	2	38	white	1	1	0	1	0		0	9.4	28.7	0	120	63	74		5	115	63	68		10	119	73	77	60	15	113	61	72	100	20	113	64	61	215						30	113	68	65	215
89.7	1.6	35	0		non-white	0	0	0	1	0	2	0	12.1	35.3	0	153	85	108		5	153	80	104	30	10	157	76	103	30	15	159	81	102	30											30	145	79	82
62.2	1.63	23.4	0	38	white	0	0	1	1	0	2	0	8.8	27.5	0	111	71	84		5	116	45	94	80	10	104	48	93	150	15	109	53	83	157	20	115	48	85	282	25	96	41	75	342	30	110	53	80	417
83.7			0	36	non-white	1	0	0	1	0	1	0	9.9	28.4	0	111	58	74		5	126	57	65		10	129	58	80	62	15	136	66	68	112	20	128	76	91	119	25	132	71	90	140	30	128	77	100	150
80.7	1.62	30.7	1	40	non-white	1	1	0	1	0	2	0	10.9	30.7	0	121	77	82	115	5	128	71	81	185	10	133	93	121	339	15	135	82	92	904	20	116	76	115	1024	25	100	81	110	1024	30	116	76	84	1024
59	1.63	22.2	0		white	0	1	0	1	0	2	0	8.8	24.4		162	74	140		5	130	65	109		10	132	80	125	445	15	109	50	145	545	20	125	80	124	995						30	115	68	132	995
79	1.64	29.4	0	36	white	1	0	1	1	0	2	0	10.6	30.9	0			102		5	99	48	96		10	99	48	96	50	15	102	52	76	115	20	98	51	78	115	25	92	56	80	115	30	158	70	82	135
74.25	1.6	29	0	36	white	1	0	1	1	0	1	0	10.3	30.4	0	110	50	140		5	149	62	91	50	10	133	68	97	50	15	150	64	108	100	20	132	87	101	150	25	135	52	99	150	30	159	73	91	295
92.9	1.67	33.3	1		white	1	0	1	1	0	1	0	12.5	36.2	0	136	48	127		5	99	53	78	25	10	98	58	87	75	15	99	54	73	75	20	107	47	74	85
94	1.55	39.1	0	38	non-white	0	0	0	1	0	2	0	11.2	33.6	0			105		5			108	150	10	160	112	112	300	15	156	100	101	330	20	164	110	97	340	25	161	109		540
69.5	1.57	28.2	1	35	non-white	1	0	1	1	0	2	0	12.3	36.6	0	128	58	133		5	114	42	90		10	150	80	83	40						20	104	48	83	40
78.5	1.64	29.2	0	40	white	1	0	1	1	0	1	0	11.6	32.7	0	153	62	111		5	142	72	88	120	10	127	58	101	170	15	155	76	81	235	20	138	71	89	235	25	142	64	84	280
69.4	1.56	28.5	0		non-white	0	0	1	1	0	1	0	19.4	30	0	157	73	134		5	105	50	82		10	102	54	79	70	15	105	54	76	128	20	104	55	76	128	25	108	63	74	178
58	1.53	24.8	1		white	0	0	1	1	0	1	0	11.2	33.1	0	91	47	98		5	92	53	97		10	91	38	82	30	15	91	43	83	30	20	91	46	81	30	25	96	50	84	75
84.6	1.52	36.6	1	40	white	1	0	1	1	0	1	0	10.9	31.8		142	66	91	50	5	120	62	82	50	10	113	55	70	160	15	101	67	79	210	20	110	53	72	305	25	112	63	73	315
65.5	1.67	23.5	0	39	non-white	1	0	1	1	0	2	0	10.8	30.5	0	133	79	170		5	118	70	122		10	101	60	129		15	118	53	123	95	20	112	63	112	95	25	120	52	103	115	30	112	58	102	115
77.3	1.6	30.2	2	39	non-white	1	0	1	1	0	1	0	9.1	27.1	0	145	59	109		5	136	78	121	105	10	126	73	100	105	15	135	67	102	190	20	132	67	99	255	25	131	67	98	255	30	117	66	100	255
61.5	1.57	25	0		white	0	0	1	1	0	1	0	10.6	31.5	0	138	84	105	15	5	115	60	74	55	10	107	50	69	165	15	103	43	63	191	20	108	55	85	238	25	106	49	89	288	30	100	50	70	288
74.35	1.67	26.7	0	37	white	1	0	0	1	0	1	0	10.3	29.9	0	115	59	78	50	5	103	61	75	50	10	99	58	72	215	15	110	58	76	275	20	115	63	81	390	25	111	59	76	545	30	110	70	84	745
72	1.6	28.1	2	39	white	0	0	1	0	1	1	0	10.8	32.4	0	138	87	88		5	151	105	87		10	128	82	77	195	15	137	82	81	320	20	137	85	87	350	25	138	96	78	375	30	134	83	77	380
83.76	1.61	32.3	0	41	white	1	0	1	0	0	1	0	10.8	32.9	0	124	79	115		5	148	84	106	50	10	122	78	107	150	15	99	67	97	195	20	112	79	100	300	25	118	77	97	445	30	113	69	94	545
84.5	1.56	34.7	1	41	white	0	0	1	1	0	2	0	13	36.1	0	105	59	88		5	130	51	89	55	10	120	70	82	60											25	120	53	71	60
77.5	1.59	30.7	2	40	non-white	1	1	0	1	0	2	0	10.7	32.2	0	135	63	84	75	5	112	60	78	75	10	111	63	77	195	15	112	63	81	295	20	124	61	76	295	25	124	64	78	295	30	116	64	74	295
92	1.68	32.6	1	41	non-white	0	0	0	0	1	1	0	6.1	18.2		149	106	124		5	130	53	115	195	10	118	56	135	550	15	113	49	126	650	20	113	49	130	900	25	113	49	125	1130	30	105	57	122	1130
79.5	1.61	30.7	1	39	white	0	0	1	0	1	1	0	7.9	22.4	0	156	104	123		5	156	104	115	225	10	122	72	112	360	15	122	81	105	515	20	123	78	104	570	25	122	78	101	600	30	124	77	102	650
98	1.66	35.6	3		white	0	0	0	1	0		0	11.6	34.3	0	145	97	112		5	118	63	84		10	136	91	85		15	124	77	80		20	120	82	75	340
68	1.63	25.6	0		white	1	0	0	1	0	2	0	14	40.8	0	135	71	143		5	118	62	136		10	117	58	127	195	15	101	59	129	245	20	117	56	137	245	25	116	60	147	245	30	108	60	128	245
			1		non-white	0	1	0	1	0	2	0	12.8	36.2	0	140	90			5	130	81	67	75	10	119	64	72	80	15	113	59	72	100	20	113	61	73	100	25	123	67	97	100
67.4	1.57	27.3	4		non-white	1	0	1	1	0	2	0	9.3	26.9	0	119	79	92		5	123	72	89		10	111	50	71	25	15	110	60	102	25	20	111	63	77	75						30	114	57	96	75
83	1.7	28.7	0	39	white	1	0	1	1	0	2	0	11.9	35.5	0	126	90	129		5	128	66	87		10	117	67	89		15	122	55	84	100											30	121	61	77	100
94.5			4	40	white	1	0	0	1	0	2	0	9.2	29.3	0			79		5			75	200	10	148	78	72	225	15	158	81	73	225	20	168	83	82	225	25	172	87	71	225	30	175	86	73	225
90	1.66	32.7	3	40	white	1	1	0	1	0	2	0	10.9	32.6	0	134	77	96		5	141	72	95	35	10	135	78	95	35	15	142	79	96	105	20	151	76	101	105	25	148	81	102	130	30	143	84	89	180
75.7	1.6	29.6	0	40	white	0	0	1	0	1	2	0	9.9	30	0	117	67	85		5	150	62	114		10	135	70	123	15	15	129	71	117	15	20	124	61	121	15	25	119	48	109	35	30	143	51	106	35
63.7	1.6	24.9	0	40	non-white	1	0	0	1	0	2	0	12.7	37.1	0	123	64	103		5	120	61	102	70	10	116	61	101	70	15	115	49	105	95	20	115	60	71	105						30	115	49	95	105
71.5	1.65	26.3	2	40	non-white	1	0	0	1	0	2	0	11.1	33.2	0			94		5			93		10	94	54	99	30	15			95	40	20	93	59	93	65	25	96	67	97	65	30			92	65
71.5	1.62	27.2		39	non-white	1	1	0	1	0	2	0	10.6	31	0	130	62	118		5	184	84	82		10	120	74	87	50											25	114	68	86	50
70.2			1	40	white	1	0	0	1	0	2	0	10.1	29.9	0	147	82	110	100	5	120	56	96	245	10	129	73	116	655	15	126	75	95	805	20	132	78	95	890	25	117	64	94	890
[truncated: 177 more columns]

## Sheet: Sheet1
Case number
Date
Age
Weight
Height
BMI	Body Mass Index
Parity
Gestational Age
Etnia
Onset of labor
Analgesi_Nao	Don't performed Anesthesia
Spinal	Epidural and
vaginal	Vaginal delivery
forceps
Episiotomy
Blood Transfusion
HB	Hemoglobin
Hct	Hematocrict
time
SBP	Systolic Blood Pressure
DBP	diastolic Blood Pressure
HR	Heart rate
Blood lost
RR	Respiratory rate
Blood loss 2h
Blood Loss 24h
